# Supplementary material for: Tissue and Isoform-Specific Effects of Platelet-Derived Growth Factor on Neonatal-Derived Dermal and Fetal-Derived Lung Fibroblast Profibrotic Functions
Source: Cells. 2026 Apr 1;15(7):637. doi: 10.3390/cells15070637 (PMC13072191; doi:10.3390/cells15070637)
Supplement: Supplementary file 1 [file cells-15-00637-s001.zip]

Archive with 1 entries (1 files):
- cells-4200107-supplementary.pdf
